# Supplementary material for: Organoboron Complexes as Thermally Activated Delayed Fluorescence (TADF) Materials for Organic Light-Emitting Diodes (OLEDs): A Computational Study
Source: Molecules. 2023 Oct 6;28(19):6952. doi: 10.3390/molecules28196952 (PMC10574585; doi:10.3390/molecules28196952)
Supplement: Supplementary file 1 [file molecules-28-06952-s001.zip]

Archive with 1 entries (1 files):
- molecules-2592571-supplementary.pdf
